# Supplementary material for: Self-face and emotional faces—are they alike?
Source: Soc Cogn Affect Neurosci. 2021 Feb 8;16(6):593–607. doi: 10.1093/scan/nsab020 (PMC8218856; doi:10.1093/scan/nsab020)
Supplement: nsab020_Supp [file nsab020_supp.zip]

Archive with 1 entries (1 files):
- scan-20-279-File007.docx
